# Supplementary material for: Developing Robust Human Liver Microsomal Stability Prediction Models: Leveraging Inter-Species Correlation with Rat Data
Source: Pharmaceutics. 2024 Sep 27;16(10):1257. doi: 10.3390/pharmaceutics16101257 (PMC11510424; doi:10.3390/pharmaceutics16101257)
Supplement: Supplementary file 1 [file pharmaceutics-16-01257-s001.zip]

Archive with 1 entries (1 files):
- pharmaceutics-3163536-supplementary.pdf
